# Supplementary material for: A Monoclonal Antibody-Based Immunochromatographic Test Strip and Its Application in the Rapid Detection of Cucumber Green Mottle Mosaic Virus
Source: Biosensors (Basel). 2023 Jan 29;13(2):199. doi: 10.3390/bios13020199 (PMC9953337; doi:10.3390/bios13020199)
Supplement: Supplementary file 1 [file biosensors-13-00199-s001.zip]

Archive with 1 entries (1 files):
- biosensors-2098629-supplementary.pdf
